# Supplementary material for: Snapshots of human anatomy, locomotion, and behavior from Late Pleistocene footprints at Engare Sero, Tanzania
Source: Sci Rep. 2020 May 14;10:7740. doi: 10.1038/s41598-020-64095-0 (PMC7224389; doi:10.1038/s41598-020-64095-0)
Supplement: Supplementary file 1 — Supplementary Data S1 [file 41598_2020_64095_MOESM1_ESM.csv]

Trackway	Track ID	Side	heelToDigit3	heelToHallux	forefootBreadth	heelBreadth
A	A-3
A	A-2
A	A-1	Left
A	A0	Right
A	A1	Left	201	216
A	A1i	Right
A	A1ii	Left
A	A2	Right	201	217	75.18	49.08
A	A3	Left	211	222	82.63	59.48
A	A4	Right	203	221	65.15	58.47
A	A5	Left	208	235	80.23	57.81
A	A6	Right	204	225
A	A7	Left	204
A	A8	Right	203	234	77.63	60.03
A	A9	Left	206	235	82.67
A	A10	Right	215	235	76.09	62.54
A	A11	Left	204	235	72.26	57.44
A	A12	Right				60.71
A	A13	Left
A	A14	Right	209	237	67.02	53.78
A	A15	Left	209	234
A	A16	Right		267	86.02	62.2
A	A16i	Left
A	A17	Right	210	238
A	A18	Left	200	228	64.68	54.75
A	A19	Right	223	247	66.52	51.27
A	A20	Left	202	228	73.14
A	A21	Right
A	A22	Right	195	226	70.25	51.58
A	A23	Left	210			55.66
A	A24	Left	209	230		54.99
A	A25	Right	214	232		55.86
B	B0	Left
B	B1	Right
B	B2	Left	220	248	92.67	58.37
B	B3	Right			90.17
B	B4	Left	234	253	86.62	60.38
B	B5	Right	228	239	85.85	55.47
B	B6	Left	245	261	94.35	71.85
B	B7	Left			93.71
B	B8	Right	244	253	99.5	60
B	B9	Left	226	245	93.38	59.15
B	B10	Right	236	249	99.65	64.1
B	B11	Left	234	249	88.73	66.55
B	B12	Right	243	257	90.41	59.77
B	B13	Left	255	265	89.3	64.14
B	B14	Right
B	B15	Left	255	270	80.36	65.63
B	B16	Right	237	258	91.19	64.9
B	B17	Left	256	274	97.72	97.72
B	B18	Right	227	238	84.07
B	B19	Left				66.1
B	B20	Right	254	264	87	80
B	B21	Left	250	262	94	80
C/G	C1	Left	197	210	78.64	50.65
C/G	C2	Right			78.81
C/G	C3	Left	195	210	78.75	59.41
C/G	C4	Right	196	216	77.03	54.7
C/G	C5	Left
C/G	C6	Right	200	212	80.82	55.3
C/G	C7	Left	201	225	76.12	56.53
C/G	C8	Right	198	215	81.38	55.14
C/G	C9	Left	200			54.83
C/G	G1	Right
C/G	G2	Left
C/G	G3	Right
C/G	G4	Left	215	234
C/G	G5	Right
C/G	G6	Left	228	239
C/G	G7	Right	211	224	85.72	52.55
C/G	G8	Left	235		96.92	57.14
C/G	G9	Right
C/G	G10	Left	212	221	76.55	48.21
C/G	G11
C/G	G12	Left	219	231	90	65
C/G	G13	Right		227
D	D1	Left	257	275
D	D2	Right	271	294	114	63.5
D	D3	Right			103.19
D	D3i	Left
D	D4	Right	265	282	100.26	63.96
D	D5	Left		286	109.41	67.21
D	D6	Right	270			60.95
D	D7	Left
D	D8	Right	279	293	99.09	70.66
D	D9	Left	270		98.98	64.85
D	D10	Right
D	D11	Left
D	D12	Right	295	300	101.48	62.74
D	D13	Left
D	D14	Right	273	295	99.96	74.75
D	D15	Left	260	270	118
D	D16	Right
E	E-1	Right
E	E0	Right
E	E1	Right		224		65.46
E	E2	Left			80.71
E	E3	Right
E	E4	Left	247	275	99.14	64.72
E	E5	Right	245		92.83	62.03
E	E6	Left
E	E7	Right	254	281	94.81	69.61
E	E8	Left				70.59
E	E9	Right	268	294	108.63	69.59
E	E10	Left	259	290	101.61	62.34
F	F-1	Left
F	F0	Right
F	F1	Left	231	246	97.34	74.03
F	F2	Right			87.19	68.21
F	F3	Left	248	245	103.8	67.43
F	F4	Right			87.29	67.16
F	F5	Right
H	H0	Right	272	285	128	77
H	H1	Left	269	288	104.67
H	H2	Right	254	285	104.07	72.32
H	H3	Left	270	286	111.45	68.32
H	H4	Right	259	288
H	H5	Left				78.88
H	H6	Right	246	266	103.24	75.66
H	H7	Left
H	H8	Right
H	H9	Left				60.34
H	H10	Right	241	259	99.46	49.83
H	H10i	Left
H	H11	Right
H	H11i	Right
H	H12	Left	261	282	108.81	66.62
H	H13	Right	269	287	97.52	73.4
H	H14	Left	266	285		63.29
H	H15	Right				60.76
H	H16	Left				54.59
H	H17	Right
H	H18	Right	235	251		67.82
H	H19	Left	255	277	107.45	71.35
H	H20	Right	252	261	92.89	74.78
H	H21	Left
H	H22	Right?
H	H23
H	H24	Right?
I/T	I0	Left		265	94
I/T	I1	Right	241	252	108.25	69.5
I/T	I2	Left	241	259	88.92	58.5
I/T	I3	Right			77.66
I/T	I4	Left	255	264	95.49	76.66
I/T	I5	Right
I/T	I6	Left
I/T	I7	Right			96.15
I/T	I8	Left
I/T	I9	Right	245	258	101.17	66.53
I/T	T0	Left
I/T	T1	Right	235	261	99.95	70.56
I/T	T2	Left	230	246	89.82	66.94
I/T	T3	Right	228	247	92.24	70.09
I/T	T4	Left	230	245	94.23
I/T	T5	Left	231	250	97.42	69.8
I/T	T6	Left	225	233.8
I/T	T7	Right	220	241	93.55	72.71
I/T	T8	Left		247	84.07	62.5
I/T	T9	Right
J	J1	Left	225	243	80.4	61.8
J	J2	Right	224	244
J	J3	Left	248	270
J	J4	Right	259	291
J	J5	Left
J	J6	Right	224	243	85.32	57.69
J	J7	Left				53.33
J	J8	Right	216	241	77.34	60.46
J	J9	Left	241
J	J10	Right	227	241	85.3	60.79
J	J11	Left				58.59
J	J12	Right
K/DD	K-4	Left		231		65
K/DD	K-3	Right
K/DD	K-2	Left				68
K/DD	K-1	Right
K/DD	K0	Left
K/DD	K1	Right			76.27	61.74
K/DD	K2	Left	214	226	70.92	49.37
K/DD	K3	Right	221	228	81.2	52.57
K/DD	K4	Left				51.6
K/DD	K5	Right
K/DD	K6	Left
K/DD	K7	Right				57.26
K/DD	K7i	Left
K/DD	K8	Right				57.1
K/DD	DD1	Left
K/DD	DD2
L/II	L-3	Right			100
L/II	L-2	Left
L/II	L-1	Right
L/II	L0	Left
L/II	L1	Right
L/II	L2	Left	229	245	86.14	67.58
L/II	L3	Right	250	272	98.12	64.73
L/II	L4	Left
L/II	L5	Right
L/II	L6	Left
L/II	L7	Right	239	255		66.74
L/II	L8	Left	241	250	96.86	65.32
L/II	L9	Right				63.45
L/II	L10	Left	245	259	91.47	64.15
L/II	L11	Right			101.13	66.93
L/II	L12	Left	236	242	83.27	58.73
L/II	L13	Right
L/II	L14	Left	242	255	92.16	73.02
L/II	L15	Right			87.05
L/II	L16	Left
L/II	II0	Left
L/II	II1	Right				48.28
L/II	II2	Right	230	248
L/II	II3	Left
M	M-1	Right		249
M	M0	Left			101
M	M1	Left				61.89
M	M2	Right	230	235	97.65	66.99
M	M3	Left	225	255	101.35	69.16
M	M4	Right
M	M5	Left	224	252	91.2	71.06
M	M6	Right	241	268	100.62	66.01
M	M7	Left	230	246	96.95	56.97
M	M8	Right	230	239	90.41	67.42
M	M9	Left				64.87
M	M10	Right	231	240		57.53
M	M11	Left	234	239
M	M12	Right	230	245	97.97	72.79
M	M13	Left	228	240	87.66	59.87
M	M14	Right	229	250	91.04	66.49
M	M15	Left			100.24
M	M16	Right
M	M17
N/AA	N-6	Right	235	239	86	62
N/AA	N-5	Left	215	225		62
N/AA	N-4	Right
N/AA	N-3	Left
N/AA	N-2	Riight
N/AA	N-1	Left
N/AA	N0	Right
N/AA	N1	Left	200	214	64.35	46.13
N/AA	N2	Right	220	229	92.06	55.85
N/AA	N3	Left	228	232	73.97	64.09
N/AA	N4	Right
N/AA	N5	Left
N/AA	N6	Right	212	224	81.52	59.15
N/AA	AA1	Left	211	222	72.62
N/AA	AA2	Right	208	222
N/AA	AA3	Left	202	220		52.94
N/AA	AA4	Right				51.25
O/Y	Y-1/O-4	Left
O/Y	Y0	Right	259	275	110	65
O/Y	Y1	Left	275	285	101.72	73
O/Y	Y2	Right
O/Y	Y3	Left	241	258	98.24	65.09
O/Y	O1	Right			102.23
O/Y	O2	Left
O/Y	O3	Right	273	295	112.2	60.61
O/Y	O4	Left
O/Y	O5	Right
O/Y	O6	Left
O/Y	O6i	Right	266	290	102	68
O/Y	O7	Left	258	272		56.31
O/Y	O8	Right
O/Y	O9	Left			106.68
O/Y	BB1/O10	Right			94.26	74.61
O/Y	O11	Left
O/Y	O12	Right	231	250	96.65
O/Y	O13	Left
O/Y	O14			240		60
O/Y	O15	Left
P	P-1	Right		217	78	65
P	P0	Left
P	P1	Right	213	222	73.15	70.6
P	P2	Left	206	211	84.5	60.4
P	P3	Right	198	213	72.93	52.94
P	P4	Right	204	214	84.51	59.9
P	P5	Right
P	P6	Left				57.82
P	P7	Right			79.6	53.82
P	P8	Left
P	P9	Right	220	226	84.86	57.12
P	P10	Left	219	226	83.2	61.14
P	P11	Right	215	230	83.32	56.65
P	P12	Left	214	228	87.92	70.61
P	P13	Right	209	229	78.2	51.44
P	P14	Left	221	230	84.69	59.73
P	P15	Right	210	218
P	P16	Left	218	225	82.45	56.67
P	P17	Right	206	226	85.87	52.47
P	P18	Left	198	214		55.78
P	P19	Left		212
Q	Q-1	Left
Q	Q0	Right?
Q	Q1	Left	226	240	95.61	54.84
Q	Q2	Right	224	238	87.11	50.88
Q	Q3	Left	232	241	94.78	61.57
Q	Q4	Right	217	238	87.99
Q	Q5	Left			85.52
Q	Q6	Right	220	241	94.11	62.25
Q	Q7	Left
Q	Q8	Right				60.7
Q	Q9	Left	256	260	82.7	57.27
Q	Q10	Right
Q	Q11	Left
Q	Q12	Right
Q	Q13	Left				57.26
Q	Q14	Right	221	232	84.18	62.85
Q	Q15	Left	231	249	93.7	54.81
Q	Q16	Right
Q	Q16i
R	R-1	Left		240
R	R0	Right			100	71
R	R1	Left	213	240	83.31	54.78
R	R2	Right	220	250	81.43	63.95
R	R3	Left
R	R4	Right				63.42
R	R5	Left				56.72
R	R6	Right			90
R	R7	Left	223	225
R	R8	Right
R	R9	Left
R	R10	Right
R	R11	Left
R	R12	Right
R	BB2/R13	Left		214		58
R	R14	Right	215
R	R15	left		197
R	R18
R	R19
S/W	S1	Right	194	230
S/W	S2	Left				58
S/W	S3	Right
S/W	S4	Left
S/W	S5	Right				48.58
S/W	S6	Left			73.28	48.83
S/W	S61	Right		231
S/W	S7	Left
S/W	S8	Right	195	230	84.11	59.01
S/W	S9	Left	210			55.26
S/W	S10	Right
S/W	W-1	Right	216	232	94	61
S/W	W0	Left	210	221	94.93
S/W	W1	Right	190	220	81.23	56
S/W	W2	Left				52.51
S/W	W3	Right				49.42
S/W	W4	Left				55.48
S/W	W5	Right
S/W	W6	Left				50.88
S/W	W7	Right
S/W	W8	Left				60
U	U1	Left			87
U	U2	Right	185	229		59.46
U	U3	Left		225		56.55
U	U4	Right	220			59.12
U	U5	Left	215	225	82.71	59.02
U	U6	Right	194
U	U7	Left				60
U	U8	Right
U	U9	Left			81
U	U10	Right	215	225	82	54
U	U11	Left	213	223	86
U	U13	Left		224
V/CC	V0	Right			86	61
V/CC	V1	Left	222	235
V/CC	V2	Right			94.07
V/CC	V3	Left	180	195	98.56	66.39
V/CC	V4	Right	214	230	83.76	55.17
V/CC	V5*				93
V/CC	V6				97
V/CC	V7			263
V/CC	V8
V/CC	V9				93
V/CC	V10
V/CC	CC1/V11	Left				66
V/CC	CC2/V12
V/CC	CC3/V13	Left
V/CC	V14	Right		248		61.9
V/CC	V15	Left
V/CC	V16	Right
V/CC	V17	Left
V/CC	V18
V/CC	V19
X	X-1	Right	215	236
X	X0	Left		222		63
X	X1	Right	191	210	63.4	56.6
X	X2	Left	210			54
X	X3	Right				55.48
X	X4	Left	203	218	82	50.74
X	X5	Right	210	228	80	61.3
X	X6
Z	Z1	Left	182	190	83.47	46.5
Z	Z2	Right	210	218
Z	Z3	Left	191	200		54.42
Z	Z4	Right	211	216		48
Z	Z5	Left	191	209
Z	Z6	Right				51.1
Z	Z7	Left
Z	Z8
EE	EE0	Right
EE	EE1	Left	221	232	80.75	54.04
EE	EE2	Right
FF	FF1	Right		222	56	76
FF	FF2	Left				45.46
HH	HH1	Right
RR	RR1	Left			76
RR	RR2
RR	RR3	Left			82
RR	RR4?
TT	TT1/Q17	Right	191	202		60.77
TT	TT1/Q18	Left	193	198
