# Supplementary material for: Snapshots of human anatomy, locomotion, and behavior from Late Pleistocene footprints at Engare Sero, Tanzania
Source: Sci Rep. 2020 May 14;10:7740. doi: 10.1038/s41598-020-64095-0 (PMC7224389; doi:10.1038/s41598-020-64095-0)
Supplement: Supplementary file 2 — Supplementary Data S2 [file 41598_2020_64095_MOESM2_ESM.csv]

Trackway	Orientation	medStrideLength
A	43	132.6
B	46	218.8
C/G	46	135.05
D	49.5	208.8
E	43	155.6
F	49.5	179
H	235	142.4
I/T	226	146.5
J	218	125.6
K/DD	227	124.25
L/II	225	131.95
M	220	123.1
N/AA	228	124.25
O/Y	226	142
P	227	122.1
Q	225	127.5
R	218.5	123.6
S/W	225	124.4
U	227	125
V/CC	226	136
X	233	108.9
Z	231	111.05
EE		116
